# Supplementary material for: Transcriptomic and Proteomic Changes in the Brain Along with Increasing Phenotypic Severity in a Rat Model of Neonatal Hyperbilirubinemia
Source: Int J Mol Sci. 2025 Jun 28;26(13):6262. doi: 10.3390/ijms26136262 (PMC12249923; doi:10.3390/ijms26136262)
Supplement: Supplementary file 1 [file ijms-26-06262-s001.zip]

Archive with 1 entries (1 files):
- ijms-3658584-supplementary.pdf
